# Supplementary material for: Deep-Learning-Based Recovery of Missing Optical Marker Trajectories in 3D Motion Capture Systems
Source: Bioengineering (Basel). 2024 Jun 1;11(6):560. doi: 10.3390/bioengineering11060560 (PMC11200691; doi:10.3390/bioengineering11060560)
Supplement: Supplementary file 1 [file bioengineering-11-00560-s001.zip]

Archive with 1 entries (1 files):
- bioengineering-3003858-supplementary.pdf
